# Supplementary material for: Proteomics of Patient-Derived Striatal Medium Spiny Neurons in Multiple System Atrophy
Source: Cells. 2025 Sep 6;14(17):1394. doi: 10.3390/cells14171394 (PMC12428458; doi:10.3390/cells14171394)
Supplement: Supplementary file 1 [file cells-14-01394-s001.zip]

Archive with 1 entries (1 files):
- cells-3845743-supplementary.pdf
